# Supplementary material for: Functional analysis of PHYB polymorphisms in Arabidopsis thaliana collected in Patagonia
Source: Front Plant Sci. 2022 Sep 7;13:952214. doi: 10.3389/fpls.2022.952214 (PMC9490419; doi:10.3389/fpls.2022.952214)
Supplement: SUPPLEMENTARY TABLE S7 — SNPs into the PHYB gene detected in the five samples of RNAseq of Patagonia (for more references see Kasulin et al., 2017). The table shows the SNPs in the promoter (−2,000b), 5′UTR, exons, and introns of the PHYB. The three non-synonymous polymorphisms detected in the cDNA of the PHYB correspond to M2 (I143L), M3 (V980I), and M4 (L1072V). [file Data_Sheet_2.zip]

Archive with 7 entries (7 files):
- Table S1.docx
- Table S2.xlsx
- Table S3.docx
- Table S4.docx
- Table S5.xlsx
- Table S6.docx
- Table S7.xlsx
