# Supplementary material for: Functional analysis of PHYB polymorphisms in Arabidopsis thaliana collected in Patagonia
Source: Front Plant Sci. 2022 Sep 7;13:952214. doi: 10.3389/fpls.2022.952214 (PMC9490419; doi:10.3389/fpls.2022.952214)
Supplement: SUPPLEMENTARY TABLE S7 — SNPs into the PHYB gene detected in the five samples of RNAseq of Patagonia (for more references see Kasulin et al., 2017). The table shows the SNPs in the promoter (−2,000b), 5′UTR, exons, and introns of the PHYB. The three non-synonymous polymorphisms detected in the cDNA of the PHYB correspond to M2 (I143L), M3 (V980I), and M4 (L1072V). [file Data_Sheet_2.zip › Table S2.xlsx]

## Sheet: Table S2
Primers used in this study
name	sequence	purpose
PHYB-COL-PAT-Fd1	TGG TTT CCG GAG TCG GGG GTA	for constructive PCR of PHYB
PHYB-COL-PAT-Rv1	GTC TGA GAG ATT TCG TTC CCG ACG AT	for constructive PCR of PHYB
PAT-M1-Fd1	GAA GAG GAG GAG AAC AAG CTC AAT CGT	for constructive PCR of PHYB
PAT-M2-Fd1	GCC AGA GAA ATG TTA GGG cTT ATG CCT	Introduce I143L
PAT-M2-Rv1	GTA GGA ACA GAT TGA GGC ATA AGC CCT A	Introduce I143L
PHYB-G-Fd1(KpnI)	GCGGGTACCA CCG TCT AAG CTA ACA AGT TGA CCT	To amplify and clone PHYB promoter fragment
PHYB-P-Rv1(BamHI)	GCGGATCCGCC GTT TGA TTT TGA ATT TGA GAA ATT TCT CAG	To amplify and clone PHYB promoter fragment
PAT-M4-Fd1	AACAGATCTCAAGGATCATCGGGGACAT	Introduce V980I
PAT-M4-Rv1	AAG ATC CAT GTC CCC GAT GAT CCT TGA GAT CTG TT	Introduce V980I
PAT-M5-Fd1	AAG TTT CAA AGC AAA TGG CTG ATG GAT TCG CTG CCA T	introduces L1072V
PAT-M5-Rv1	ATG GCA GCG AAT CCA TCA GCC ATT TGC TTT GAA ACT T	introduces L1072V
CHF5-PHYB-Fd1Frame(BamHI)	GCCGGATCCATGGTTTCCGGAGTCGGGGGTA	Bears BamHI site for cloning 5´of PHYB cDNA
CHF5-PHYB-Rv4(XbaI-SalI)	TGCTCTAGAGTCGACATATGGCATCATCAGCATCATGTCACC	Bears XbaI and SalI sites for cloning 3' of PHYB cDNA
CHF5-PHYB-Rv2	CCAGTATTCTTGGAATGAATCCAAACCGGATT	introduces silent mutation to eliminate BamHI site
CHF5-PHYB-Fd3	CCTTGTTAAATCCGGTTTGGATTCATTCCAAGA	introduces silent mutation to eliminate BamHI site
