# Supplementary material for: Functional analysis of PHYB polymorphisms in Arabidopsis thaliana collected in Patagonia
Source: Front Plant Sci. 2022 Sep 7;13:952214. doi: 10.3389/fpls.2022.952214 (PMC9490419; doi:10.3389/fpls.2022.952214)
Supplement: SUPPLEMENTARY TABLE S7 — SNPs into the PHYB gene detected in the five samples of RNAseq of Patagonia (for more references see Kasulin et al., 2017). The table shows the SNPs in the promoter (−2,000b), 5′UTR, exons, and introns of the PHYB. The three non-synonymous polymorphisms detected in the cDNA of the PHYB correspond to M2 (I143L), M3 (V980I), and M4 (L1072V). [file Data_Sheet_2.zip › Table S5.xlsx]

## Sheet: table5_qtl
Table S5: Genes mapped into each QTL (WL1, WL2, SHADE1 and SAR1). For each gene is indicated the inferred impactful Pat polymorphisms.
Chr2	gene	qtl	symbol	TranscriptId	BioType	variants_effect_missense_variant	variants_effect_splice_acceptor_variant	variants_effect_splice_donor_variant	variants_effect_start_lost	variants_effect_stop_gained	variants_effect_stop_lost
Chr2	AT2G07680	WL2	ATMRP11	AT2G07680.1	protein_coding	21	0	0	0	0	0
Chr2	AT2G07750	WL2	RH33	AT2G07750.1	protein_coding	5	0	0	0	0	0
Chr2	AT2G07760	WL2	AT2G07760	AT2G07760.1	protein_coding	10	0	0	0	0	0
Chr2	AT2G09388	WL2	AT2G09388	AT2G09388.1	protein_coding	2	0	0	0	0	0
Chr2	AT2G09838	WL2	AT2G09838	AT2G09838.1	protein_coding	1	0	0	0	0	0
Chr2	AT2G09840	WL2	AT2G09840	AT2G09840.1	protein_coding	8	0	0	2	0	0
Chr2	AT2G09970	WL2	AT2G09970	AT2G09970.1	protein_coding	3	0	0	0	0	0
Chr2	AT2G10020	WL2	AT2G10020	AT2G10020.1	protein_coding	2	0	0	0	0	0
Chr2	AT2G10260	WL2	AT2G10260	AT2G10260.1	protein_coding	14	0	0	0	0	0
Chr2	AT2G10260	WL2	AT2G10260	AT2G10260.2	protein_coding	13	0	0	0	0	0
Chr2	AT2G10440	WL2	MED15C	AT2G10440.1	protein_coding	30	0	0	0	5	0
Chr2	AT2G10440	WL2	MED15C	AT2G10440.2	protein_coding	25	0	0	0	4	0
Chr2	AT2G10460	WL2	AT2G10460	AT2G10460.1		0	1	0	0	0	0
Chr2	AT2G10560	WL2	AT2G10560	AT2G10560.1	protein_coding	5	0	0	0	0	0
Chr2	AT2G10602	WL2	AT2G10602	AT2G10602.1	protein_coding	4	0	0	0	0	0
Chr2	AT2G10608	WL2	AT2G10608	AT2G10608.1	protein_coding	3	0	0	0	0	0
Chr2	AT2G10608	WL2	AT2G10608	AT2G10608.2	protein_coding	3	0	0	0	0	0
Chr2	AT2G10930	WL2	AT2G10930	AT2G10930.1	protein_coding	2	0	0	0	0	0
Chr2	AT2G10965	WL2	AT2G10965	AT2G10965.1	protein_coding	4	0	0	0	0	0
Chr2	AT2G10970	WL2	AT2G10970	AT2G10970.1	protein_coding	1	0	0	0	0	0
Chr2	AT2G10975	WL2	AT2G10975	AT2G10975.1	protein_coding	3	0	0	0	0	0
Chr2	AT2G11005	WL2	AT2G11005	AT2G11005.1	protein_coding	5	0	0	0	0	0
Chr2	AT2G11010	WL2	AT2G11010	AT2G11010.1	protein_coding	6	0	0	0	0	0
Chr2	AT2G11015	WL2	AT2G11015	AT2G11015.1	protein_coding	3	0	0	0	1	0
Chr2	AT2G11200	WL2	AT2G11200	AT2G11200.1	protein_coding	1	0	0	0	0	0
Chr2	AT2G11570	WL2	AT2G11570	AT2G11570.1	protein_coding	3	0	0	0	0	0
Chr2	AT2G11620	WL2	AT2G11620	AT2G11620.1	protein_coding	9	0	0	0	1	1
Chr2	AT2G11623	WL2	AT2G11623	AT2G11623.1	protein_coding	1	0	0	0	0	0
Chr2	AT2G11623	WL2	AT2G11623	AT2G11623.2	protein_coding	1	0	0	0	0	0
Chr2	AT2G11626	WL2	AT2G11626	AT2G11626.1	protein_coding	7	0	0	0	0	0
Chr2	AT2G11773	WL2	AT2G11773	AT2G11773.1	protein_coding	1	0	0	1	0	0
Chr2	AT2G11810	WL2	MGD3	AT2G11810.1	protein_coding	1	0	0	0	0	0
Chr2	AT2G11810	WL2	MGD3	AT2G11810.2	protein_coding	1	0	0	0	0	0
Chr2	AT2G11891	WL2	AT2G11891	AT2G11891.1	protein_coding	1	0	0	0	0	0
Chr2	AT2G12190	WL2	AT2G12190	AT2G12190.1	protein_coding	1	0	0	0	0	0
Chr2	AT2G12400	WL2	AT2G12400	AT2G12400.1	protein_coding	1	0	0	0	0	0
Chr2	AT2G12462	WL2	AT2G12462	AT2G12462.1	protein_coding	2	0	0	0	0	0
Chr2	AT2G12475	WL2	AT2G12475	AT2G12475.1	protein_coding	1	0	0	0	0	0
Chr2	AT2G12480	WL2	SCPL43	AT2G12480.1	protein_coding	3	0	0	0	0	0
Chr2	AT2G12480	WL2	SCPL43	AT2G12480.2	protein_coding	3	0	0	0	0	0
Chr2	AT2G12550	WL2	AT2G12550	AT2G12550.1	protein_coding	6	0	0	0	0	1
Chr2	AT2G12646	WL2	AT2G12646	AT2G12646.1	protein_coding	1	0	0	0	0	0
Chr2	AT2G12875	WL2	AT2G12875	AT2G12875.1	protein_coding	7	0	0	0	0	0
Chr2	AT2G12880	WL2	AT2G12880	AT2G12880.1	protein_coding	6	0	0	0	0	0
Chr2	AT2G12900	WL2	AT2G12900	AT2G12900.1	protein_coding	13	0	0	0	0	0
Chr2	AT2G12905	WL2	AT2G12905	AT2G12905.1	protein_coding	4	0	0	0	2	0
Chr5	AT5G58640	WL1	AT5G58640	AT5G58640.1	protein_coding	1	0	0	0	0	0
Chr5	AT5G58640	WL1	AT5G58640	AT5G58640.2	protein_coding	1	0	0	0	0	0
Chr5	AT5G58660	WL1	AT5G58660	AT5G58660.1	protein_coding	1	0	0	0	0	0
Chr5	AT5G58670	WL1	PLC1	AT5G58670.1	protein_coding	1	0	0	0	0	0
Chr5	AT5G58820	WL1	AT5G58820	AT5G58820.1	protein_coding	1	0	0	0	0	0
Chr5	AT5G58840	WL1	AT5G58840	AT5G58840.1	protein_coding	1	0	0	0	0	0
Chr5	AT5G58860	WL1	CYP86A1	AT5G58860.1	protein_coding	2	0	0	0	0	0
Chr5	AT5G58900	WL1	AT5G58900	AT5G58900.1	protein_coding	1	0	0	0	0	0
Chr5	AT5G58910	WL1	LAC16	AT5G58910.1	protein_coding	1	0	0	0	0	0
Chr5	AT5G58930	WL1	AT5G58930	AT5G58930.1	protein_coding	1	0	0	0	0	0
Chr5	AT5G58940	WL1	CRCK1	AT5G58940.1	protein_coding	3	0	0	0	0	0
Chr5	AT5G58980	WL1	AT5G58980	AT5G58980.1	protein_coding	11	0	0	0	0	0
Chr5	AT5G58990	WL1	AT5G58990	AT5G58990.1	protein_coding	2	0	0	0	0	0
Chr5	AT5G59000	WL1	AT5G59000	AT5G59000.1	protein_coding	1	0	0	0	0	0
Chr5	AT5G59010	WL1	AT5G59010	AT5G59010.1	protein_coding	1	0	0	0	0	0
Chr5	AT5G59010	WL1	AT5G59010	AT5G59010.2	protein_coding	1	0	0	0	0	0
Chr5	AT5G59020	WL1	AT5G59020	AT5G59020.1	protein_coding	2	0	0	0	0	0
Chr5	AT5G59030	WL1	COPT1	AT5G59030.1	protein_coding	1	0	0	0	0	0
Chr5	AT5G59040	WL1	COPT3	AT5G59040.1	protein_coding	1	0	0	0	0	0
Chr5	AT5G59050	WL1	AT5G59050	AT5G59050.2	protein_coding	1	0	0	0	2	0
Chr5	AT5G59070	WL1	AT5G59070	AT5G59070.1	protein_coding	6	0	0	0	0	0
Chr5	AT5G59090	WL1	ATSBT4.12	AT5G59090.1	protein_coding	3	0	0	0	0	0
Chr5	AT5G59090	WL1	ATSBT4.12	AT5G59090.2	protein_coding	3	0	0	0	0	0
Chr5	AT5G59090	WL1	ATSBT4.12	AT5G59090.3	protein_coding	2	1	0	0	0	0
Chr5	AT5G59105	WL1	AT5G59105	AT5G59105.1	protein_coding	1	0	0	0	0	0
Chr5	AT5G59110	WL1	AT5G59110	AT5G59110.1	protein_coding	1	0	0	0	0	0
Chr5	AT5G59120	WL1	ATSBT4.13	AT5G59120.1	protein_coding	5	0	0	0	0	0
Chr5	AT5G59130	WL1	AT5G59130	AT5G59130.1	protein_coding	1	0	0	0	0	0
Chr5	AT5G59130	WL1	AT5G59130	AT5G59130.2	protein_coding	1	0	0	0	0	0
Chr5	AT5G59170	WL1	AT5G59170	AT5G59170.1	protein_coding	1	0	0	0	0	0
Chr5	AT5G59190	WL1	AT5G59190	AT5G59190.1	protein_coding	7	0	0	0	0	0
Chr5	AT5G59200	WL1	PCMP-E41	AT5G59200.1	protein_coding	1	0	0	0	0	0
Chr5	AT5G59230	WL1	AT5G59230	AT5G59230.1	protein_coding	1	0	0	0	0	0
Chr5	AT5G59250	WL1	AT5G59250	AT5G59250.1	protein_coding	4	0	0	0	0	0
Chr5	AT5G59260	WL1	LECRK21	AT5G59260.1	protein_coding	5	0	0	0	0	0
Chr5	AT5G59270	WL1	AT5G59270	AT5G59270.1	protein_coding	9	0	0	0	0	0
Chr5	AT5G59300	WL1	UBC7	AT5G59300.1	protein_coding	1	0	0	0	0	0
Chr5	AT5G59360	WL1	AT5G59360	AT5G59360.1	protein_coding	1	0	0	0	0	0
Chr5	AT5G59390	WL1	AT5G59390	AT5G59390.1	protein_coding	1	0	0	0	0	0
Chr5	AT5G59410	WL1	AT5G59410	AT5G59410.1	protein_coding	3	0	0	0	0	0
Chr5	AT5G59420	WL1	ORP3C	AT5G59420.1	protein_coding	1	0	0	0	0	0
Chr5	AT5G59430	WL1	TRP1	AT5G59430.1	protein_coding	2	0	0	0	0	0
Chr5	AT5G59430	WL1	TRP1	AT5G59430.2	protein_coding	2	0	0	0	0	0
Chr5	AT5G59430	WL1	TRP1	AT5G59430.3	protein_coding	2	0	0	0	0	0
Chr5	AT5G59430	WL1	TRP1	AT5G59430.4	protein_coding	2	0	0	0	0	0
Chr5	AT5G59460	WL1	AT5G59460	AT5G59460.1	protein_coding	1	0	0	0	0	0
Chr5	AT5G59480	WL1	AT5G59480	AT5G59480.1	protein_coding	2	0	0	0	0	0
Chr5	AT5G59480	WL1	AT5G59480	AT5G59480.2	protein_coding	2	0	0	0	0	0
Chr5	AT5G59530	WL1	AT5G59530	AT5G59530.1	protein_coding	5	0	0	0	1	0
Chr5	AT5G59570	WL1	BOA	AT5G59570.1	protein_coding	3	0	0	0	0	0
Chr5	AT5G59590	WL1	UGT76E2	AT5G59590.1	protein_coding	2	0	0	0	0	0
Chr5	AT5G59610	WL1	AT5G59610	AT5G59610.2	protein_coding	1	0	0	0	0	0
Chr5	AT5G59616	WL1	AT5G59616	AT5G59616.1	protein_coding	1	0	0	0	0	0
Chr5	AT5G59650	WL1	PAM74	AT5G59650.1	protein_coding	6	0	0	0	0	0
Chr5	AT5G59660	WL1	AT5G59660	AT5G59660.1	protein_coding	2	0	0	0	0	0
Chr5	AT5G59670	WL1	AT5G59670	AT5G59670.1	protein_coding	5	0	0	0	0	0
Chr5	AT5G59680	WL1	AT5G59680	AT5G59680.1	protein_coding	5	0	0	0	0	0
Chr5	AT5G59750	WL1	RIBA3	AT5G59750.1	protein_coding	1	0	0	0	0	0
Chr5	AT5G59750	WL1	RIBA3	AT5G59750.2	protein_coding	1	0	0	0	0	0
Chr5	AT5G59770	WL1	AT5G59770	AT5G59770.1	protein_coding	1	0	0	0	0	0
Chr5	AT5G59790	WL1	AT5G59790	AT5G59790.1	protein_coding	1	0	0	0	0	0
Chr5	AT5G59800	WL1	MBD7	AT5G59800.1	protein_coding	2	0	0	0	0	0
Chr5	AT5G59810	WL1	SBT5.4	AT5G59810.1	protein_coding	3	0	0	0	0	0
Chr5	AT5G59850	WL1	RPS15AA	AT5G59850.1	protein_coding	0	0	1	0	0	0
Chr5	AT5G59900	WL1	AT5G59900	AT5G59900.1	protein_coding	1	0	0	0	0	0
Chr5	AT5G59930	WL1	AT5G59930	AT5G59930.1	protein_coding	1	0	0	0	0	0
Chr5	AT5G60000	WL1	AT5G60000	AT5G60000.1	protein_coding	1	0	0	0	0	0
Chr5	AT5G60020	WL1	LAC17	AT5G60020.1	protein_coding	2	0	0	0	0	0
Chr5	AT5G60050	WL1	AT5G60050	AT5G60050.1	protein_coding	1	0	0	0	0	0
Chr5	AT5G60070	WL1	AT5G60070	AT5G60070.1	protein_coding	4	0	0	0	0	0
Chr5	AT5G60080	WL1	AT5G60080	AT5G60080.1	protein_coding	3	0	0	0	0	1
Chr5	AT5G60110	WL1	APUM18	AT5G60110.1	protein_coding	1	0	0	0	0	0
Chr5	AT5G60120	WL1	TOE2	AT5G60120.1	protein_coding	1	0	0	0	0	0
Chr5	AT5G60120	WL1	TOE2	AT5G60120.2	protein_coding	1	0	0	0	0	0
Chr5	AT5G60150	WL1	AT5G60150	AT5G60150.1	protein_coding	1	0	0	0	0	0
Chr5	AT5G60200	WL1	DOF5.3	AT5G60200.1	protein_coding	2	0	0	0	0	0
Chr5	AT5G60210	WL1	ICR3	AT5G60210.1	protein_coding	2	0	0	0	0	0
Chr5	AT5G60210	WL1	ICR3	AT5G60210.2	protein_coding	2	0	0	0	0	0
Chr5	AT5G60220	WL1	TET4	AT5G60220.1	protein_coding	4	0	0	0	0	0
Chr5	AT5G60250	WL1	AT5G60250	AT5G60250.1	protein_coding	4	0	0	0	0	0
Chr5	AT5G60270	WL1	LECRK17	AT5G60270.1	protein_coding	1	0	0	0	0	0
Chr5	AT5G60280	WL1	LECRK18	AT5G60280.1	protein_coding	2	0	0	0	0	0
Chr5	AT5G60290	WL1	AT5G60290	AT5G60290.1	protein_coding	1	0	0	0	0	0
Chr5	AT5G60300	WL1	LECRK19	AT5G60300.1	protein_coding	1	0	0	0	0	0
Chr5	AT5G60300	WL1	LECRK19	AT5G60300.2	protein_coding	1	0	0	0	0	0
Chr5	AT5G60300	WL1	LECRK19	AT5G60300.3	protein_coding	1	0	0	0	0	0
Chr5	AT5G60310	WL1	LECRK110	AT5G60310.1	protein_coding	2	0	0	0	0	0
Chr5	AT5G60320	WL1	LECRK111	AT5G60320.1	protein_coding	4	0	0	0	0	0
Chr5	AT5G60335	WL1	AT5G60335	AT5G60335.1	protein_coding	1	0	0	0	0	0
Chr5	AT5G60350	WL1	AT5G60350	AT5G60350.1	protein_coding	3	0	0	0	0	0
Chr5	AT5G60370	WL1	AT5G60370	AT5G60370.1	protein_coding	1	0	0	0	0	0
Chr5	AT5G60410	WL1	SIZ1	AT5G60410.1	protein_coding	1	0	0	0	0	0
Chr5	AT5G60410	WL1	SIZ1	AT5G60410.2	protein_coding	1	0	0	0	0	0
Chr5	AT5G60410	WL1	SIZ1	AT5G60410.3	protein_coding	1	0	0	0	0	0
Chr5	AT5G60410	WL1	SIZ1	AT5G60410.4	protein_coding	1	0	0	0	0	0
Chr5	AT5G60410	WL1	SIZ1	AT5G60410.5	protein_coding	1	0	0	0	0	0
Chr5	AT5G60430	WL1	AT5G60430	AT5G60430.1	protein_coding	2	0	0	0	0	1
Chr5	AT5G60430	WL1	AT5G60430	AT5G60430.2	protein_coding	2	0	0	0	0	1
Chr5	AT5G60440	WL1	AGL62	AT5G60440.1	protein_coding	1	0	0	0	0	0
Chr5	AT5G60450	WL1	ARF4	AT5G60450.1	protein_coding	2	0	0	0	0	0
Chr5	AT5G60480	WL1	AtHB26	AT5G60480.1	protein_coding	1	0	0	0	0	0
Chr5	AT5G60490	WL1	FLA12	AT5G60490.1	protein_coding	1	0	0	0	0	0
Chr5	AT5G60520	WL1	AT5G60520	AT5G60520.1	protein_coding	1	0	0	0	0	0
Chr5	AT5G60530	WL1	AT5G60530	AT5G60530.1	protein_coding	1	0	0	0	0	0
Chr5	AT5G60553	WL1	AT5G60553	AT5G60553.1	protein_coding	1	0	0	0	0	0
Chr5	AT5G60560	WL1	AT5G60560	AT5G60560.1	protein_coding	3	0	0	0	0	0
Chr5	AT5G60570	WL1	AT5G60570	AT5G60570.1	protein_coding	1	0	0	0	0	0
Chr5	AT5G60690	WL1	REV	AT5G60690.1	protein_coding	1	0	0	0	0	0
Chr5	AT5G64280	Shade1	DIT2-2	AT5G64280.1	protein_coding	3	0	0	0	0	0
Chr5	AT5G64290	Shade1	DIT2-1	AT5G64290.1	protein_coding	1	0	0	0	0	0
Chr5	AT5G64310	Shade1	AGP1	AT5G64310.1	protein_coding	1	0	0	0	0	0
Chr5	AT5G64320	Shade1	AT5G64320	AT5G64320.1	protein_coding	4	0	0	0	0	0
Chr5	AT5G64330	Shade1	RPT3	AT5G64330.1	protein_coding	1	0	0	0	0	0
Chr5	AT5G64330	Shade1	RPT3	AT5G64330.2	protein_coding	1	0	0	0	0	0
Chr5	AT5G64340	Shade1	SAC51	AT5G64340.1	protein_coding	1	0	0	0	0	0
Chr5	AT5G64360	Shade1	AT5G64360	AT5G64360.1	protein_coding	3	0	0	0	0	0
Chr5	AT5G64360	Shade1	AT5G64360	AT5G64360.2	protein_coding	3	0	0	0	0	0
Chr5	AT5G64360	Shade1	AT5G64360	AT5G64360.3	protein_coding	3	0	0	0	0	0
Chr5	AT5G64360	Shade1	AT5G64360	AT5G64360.4	protein_coding	3	0	0	0	0	0
Chr5	AT5G64380	Shade1	AT5G64380	AT5G64380.1	protein_coding	1	0	0	0	0	0
Chr5	AT5G64390	Shade1	HEN4	AT5G64390.1	protein_coding	6	0	0	0	0	0
Chr5	AT5G64390	Shade1	HEN4	AT5G64390.2	protein_coding	6	0	0	0	0	0
Chr5	AT5G64390	Shade1	HEN4	AT5G64390.3	protein_coding	6	0	0	0	0	0
Chr5	AT5G64401	Shade1	AT5G64401	AT5G64401.1	protein_coding	1	0	0	0	0	0
Chr5	AT5G64420	Shade1	AT5G64420	AT5G64420.1	protein_coding	2	0	0	0	0	0
Chr5	AT5G64430	Shade1	AT5G64430	AT5G64430.1	protein_coding	2	0	0	0	0	0
Chr5	AT5G64440	Shade1	FAAH	AT5G64440.1	protein_coding	4	0	0	0	1	0
Chr5	AT5G64470	Shade1	TBL12	AT5G64470.1	protein_coding	1	0	0	0	0	0
Chr5	AT5G64470	Shade1	TBL12	AT5G64470.2	protein_coding	1	0	0	0	0	0
Chr5	AT5G64470	Shade1	TBL12	AT5G64470.3	protein_coding	1	0	0	0	0	0
Chr5	AT5G64500	Shade1	AT5G64500	AT5G64500.1	protein_coding	1	0	0	0	0	0
Chr5	AT5G64510	Shade1	TIN1	AT5G64510.1	protein_coding	1	0	0	0	0	0
Chr5	AT5G64520	Shade1	XRCC2	AT5G64520.1	protein_coding	1	0	0	0	0	0
Chr5	AT5G64520	Shade1	XRCC2	AT5G64520.2	protein_coding	1	0	0	0	0	0
Chr5	AT5G64520	Shade1	XRCC2	AT5G64520.3	protein_coding	1	0	0	0	0	0
Chr5	AT5G64550	Shade1	AT5G64550	AT5G64550.1	protein_coding	2	0	0	0	0	0
Chr5	AT5G64570	Shade1	BXL4	AT5G64570.1	protein_coding	1	0	0	0	0	0
Chr5	AT5G64600	Shade1	AT5G64600	AT5G64600.1	protein_coding	4	0	0	0	0	0
Chr5	AT5G64610	Shade1	HAM1	AT5G64610.1	protein_coding	1	0	0	0	0	0
Chr5	AT5G64630	Shade1	FAS2	AT5G64630.1	protein_coding	2	0	0	0	0	0
Chr5	AT5G64630	Shade1	FAS2	AT5G64630.2	protein_coding	2	0	0	0	0	0
Chr5	AT5G64630	Shade1	FAS2	AT5G64630.3	protein_coding	2	0	0	0	0	0
Chr5	AT5G64640	Shade1	PME64	AT5G64640.1	protein_coding	2	0	0	0	0	0
Chr5	AT5G64680	Shade1	AT5G64680	AT5G64680.1	protein_coding	1	0	0	0	0	0
Chr5	AT5G64680	Shade1	AT5G64680	AT5G64680.2	protein_coding	1	0	0	0	0	0
Chr5	AT5G64680	Shade1	AT5G64680	AT5G64680.3	protein_coding	1	0	0	0	0	0
Chr5	AT5G64710	Shade1	AT5G64710	AT5G64710.1	protein_coding	4	0	0	0	0	0
Chr5	AT5G64710	Shade1	AT5G64710	AT5G64710.2	protein_coding	3	0	0	0	0	0
Chr5	AT5G64730	Shade1	AT5G64730	AT5G64730.1	protein_coding	2	0	0	0	0	0
Chr5	AT5G64740	Shade1	CESA6	AT5G64740.1	protein_coding	2	0	0	0	0	0
Chr5	AT5G64790	Shade1	AT5G64790	AT5G64790.1	protein_coding	1	0	0	1	0	0
Chr5	AT5G64810	Shade1	WRKY51	AT5G64810.1	protein_coding	1	0	0	0	0	0
Chr5	AT5G64830	Shade1	AT5G64830	AT5G64830.1	protein_coding	3	0	0	0	0	0
Chr5	AT5G64830	Shade1	AT5G64830	AT5G64830.2	protein_coding	1	0	0	0	0	0
Chr5	AT5G64840	Shade1	ABCF5	AT5G64840.1	protein_coding	2	0	0	0	0	0
Chr5	AT5G64860	Shade1	DPE1	AT5G64860.1	protein_coding	2	0	0	0	0	0
Chr5	AT5G64870	Shade1	FLOT3	AT5G64870.1	protein_coding	2	0	0	0	0	0
Chr5	AT5G64880	Shade1	AT5G64880	AT5G64880.1	protein_coding	1	0	0	0	0	0
Chr5	AT5G64910	Shade1	AT5G64910	AT5G64910.1	protein_coding	2	0	0	0	0	0
Chr5	AT5G64910	Shade1	AT5G64910	AT5G64910.2	protein_coding	2	0	0	0	0	0
Chr5	AT5G64930	Shade1	CPR5	AT5G64930.1	protein_coding	1	0	0	0	0	0
Chr5	AT5G64950	Shade1	AT5G64950	AT5G64950.1	protein_coding	1	0	0	0	0	0
Chr5	AT5G64980	Shade1	AT5G64980	AT5G64980.1	protein_coding	1	0	0	0	0	0
Chr5	AT5G65005	Shade1	AT5G65005	AT5G65005.1	protein_coding	8	0	0	0	1	0
Chr5	AT5G65020	Shade1	ANN2	AT5G65020.1	protein_coding	2	0	0	0	0	0
Chr5	AT5G65020	Shade1	ANN2	AT5G65020.2	protein_coding	1	0	0	0	0	0
Chr5	AT5G65030	Shade1	AT5G65030	AT5G65030.1	protein_coding	2	0	0	0	0	0
Chr5	AT5G65040	Shade1	AT5G65040	AT5G65040.1	protein_coding	1	0	0	0	0	0
Chr5	AT5G65050	Shade1	AGL31	AT5G65050.1	protein_coding	1	0	0	0	0	0
Chr5	AT5G65050	Shade1	AGL31	AT5G65050.2	protein_coding	1	1	0	0	0	0
Chr5	AT5G65050	Shade1	AGL31	AT5G65050.3	protein_coding	1	1	0	0	0	0
Chr5	AT5G65130	Shade1	ERF057	AT5G65130.1	protein_coding	1	0	0	0	0	0
Chr5	AT5G65140	Shade1	TPPJ	AT5G65140.1	protein_coding	1	0	0	0	0	0
Chr5	AT5G65140	Shade1	TPPJ	AT5G65140.2	protein_coding	1	0	0	0	0	0
Chr5	AT5G65158	Shade1	AT5G65158	AT5G65158.1	protein_coding	2	0	0	0	0	1
Chr5	AT5G65180	Shade1	AT5G65180	AT5G65180.1	protein_coding	5	0	0	0	0	0
Chr5	AT5G65180	Shade1	AT5G65180	AT5G65180.2	protein_coding	4	0	0	0	0	0
Chr5	AT5G65200	Shade1	PUB38	AT5G65200.1	protein_coding	1	0	0	0	0	0
Chr5	AT5G65205	Shade1	AT5G65205	AT5G65205.1	protein_coding	3	0	0	0	0	0
Chr5	AT5G65207	Shade1	AT5G65207	AT5G65207.1	protein_coding	2	0	0	0	0	0
Chr5	AT5G65274	Shade1	ARPC5B	AT5G65274.1	protein_coding	1	0	0	0	0	0
Chr5	AT5G65280	Shade1	GCL1	AT5G65280.1	protein_coding	2	0	0	0	0	0
Chr5	AT5G65300	Shade1	AT5G65300	AT5G65300.1	protein_coding	1	0	0	0	0	0
Chr5	AT5G65310	Shade1	ATHB-5	AT5G65310.1	protein_coding	6	0	0	0	0	0
Chr5	AT5G65310	Shade1	ATHB-5	AT5G65310.2	protein_coding	6	0	0	0	0	0
Chr5	AT5G65330	Shade1	AGL78	AT5G65330.1	protein_coding	1	0	0	0	0	0
Chr5	AT5G65380	Shade1	AT5G65380	AT5G65380.1	protein_coding	1	0	0	0	0	0
Chr5	AT5G65410	Shade1	ZHD1	AT5G65410.1	protein_coding	1	0	0	0	0	0
Chr5	AT5G65420	Shade1	CYCD4-1	AT5G65420.1	protein_coding	1	0	0	0	0	0
Chr5	AT5G65420	Shade1	CYCD4-1	AT5G65420.2	protein_coding	1	0	0	0	0	0
Chr5	AT5G65420	Shade1	CYCD4-1	AT5G65420.3	protein_coding	1	0	0	0	0	0
Chr5	AT5G65440	Shade1	AT5G65440	AT5G65440.1	protein_coding	2	0	0	0	0	0
Chr5	AT5G65440	Shade1	AT5G65440	AT5G65440.2	protein_coding	2	0	0	0	0	0
Chr5	AT5G65440	Shade1	AT5G65440	AT5G65440.3	protein_coding	2	0	0	0	0	0
Chr5	AT5G65460	Shade1	KCA2	AT5G65460.1	protein_coding	1	0	0	0	0	0
Chr5	AT5G65500	Shade1	AT5G65500	AT5G65500.1	protein_coding	3	0	0	0	0	0
Chr5	AT5G65510	Shade1	AIL7	AT5G65510.1	protein_coding	3	0	0	0	0	0
Chr5	AT5G65520	Shade1	AT5G65520	AT5G65520.1	protein_coding	1	0	0	0	0	0
Chr5	AT5G65530	Shade1	AT5G65530	AT5G65530.1	protein_coding	3	0	0	0	0	0
Chr5	AT5G65540	Shade1	AT5G65540	AT5G65540.1	protein_coding	3	0	0	0	0	0
Chr2	AT2G17940	sar1	AT2G17940	AT2G17940.1	protein_coding	1	0	0	0	0	0
Chr2	AT2G17950	sar1	WUS	AT2G17950.1	protein_coding	1	0	0	0	0	0
Chr2	AT2G17960	sar1	AT2G17960	AT2G17960.1	protein_coding	1	0	0	0	0	0
Chr2	AT2G17970	sar1	AT2G17970	AT2G17970.1	protein_coding	1	0	0	0	0	0
Chr2	AT2G17970	sar1	AT2G17970	AT2G17970.2	protein_coding	1	0	0	0	0	0
Chr2	AT2G17970	sar1	AT2G17970	AT2G17970.3	protein_coding	1	0	0	0	0	0
Chr2	AT2G17972	sar1	AT2G17972	AT2G17972.1	protein_coding	1	0	0	0	0	0
Chr2	AT2G18010	sar1	AT2G18010	AT2G18010.1	protein_coding	1	0	0	0	0	0
Chr2	AT2G18030	sar1	MSRA5	AT2G18030.1	protein_coding	2	0	0	0	0	0
Chr2	AT2G18030	sar1	MSRA5	AT2G18030.2	protein_coding	2	0	0	0	0	0
Chr2	AT2G18060	sar1	NAC037	AT2G18060.1	protein_coding	1	0	0	0	0	0
Chr2	AT2G18070	sar1	AT2G18070	AT2G18070.1	protein_coding	2	0	0	0	0	0
Chr2	AT2G18090	sar1	AT2G18090	AT2G18090.1	protein_coding	8	0	0	0	0	0
Chr2	AT2G18100	sar1	AT2G18100	AT2G18100.1	protein_coding	6	0	0	0	0	0
Chr2	AT2G18120	sar1	SRS4	AT2G18120.1	protein_coding	3	0	0	0	0	0
Chr2	AT2G18130	sar1	PAP11	AT2G18130.1	protein_coding	9	1	0	0	0	0
Chr2	AT2G18140	sar1	PER14	AT2G18140.1	protein_coding	1	0	0	0	0	0
Chr2	AT2G18150	sar1	PER15	AT2G18150.1	protein_coding	1	0	0	0	0	0
Chr2	AT2G18170	sar1	MPK7	AT2G18170.1	protein_coding	1	0	0	0	0	0
Chr2	AT2G18180	sar1	SFH10	AT2G18180.1	protein_coding	1	0	0	0	0	0
Chr2	AT2G18190	sar1	AT2G18190	AT2G18190.1	protein_coding	6	0	0	0	0	0
Chr2	AT2G18193	sar1	AT2G18193	AT2G18193.1	protein_coding	3	0	0	0	0	0
Chr2	AT2G18210	sar1	AT2G18210	AT2G18210.1	protein_coding	3	0	0	0	0	0
Chr2	AT2G18220	sar1	AT2G18220	AT2G18220.1	protein_coding	1	0	0	0	0	0
Chr2	AT2G18280	sar1	TULP2	AT2G18280.1	protein_coding	5	0	0	0	0	0
Chr2	AT2G18280	sar1	TULP2	AT2G18280.2	protein_coding	5	0	0	0	0	0
Chr2	AT2G18270	sar1	AT2G18270	AT2G18270.1	protein_coding	1	0	0	0	0	0
Chr2	AT2G18300	sar1	HBI1	AT2G18300.1	protein_coding	7	0	0	0	0	0
Chr2	AT2G18300	sar1	HBI1	AT2G18300.2	protein_coding	7	0	0	0	0	0
Chr2	AT2G18300	sar1	HBI1	AT2G18300.3	protein_coding	7	0	0	0	0	0
Chr2	AT2G18320	sar1	AT2G18320	AT2G18320.1	protein_coding	5	0	0	0	1	0
Chr2	AT2G18400	sar1	AT2G18400	AT2G18400.1	protein_coding	1	0	0	0	0	0
Chr2	AT2G18410	sar1	ELP5	AT2G18410.1	protein_coding	3	0	0	0	0	0
Chr2	AT2G18410	sar1	ELP5	AT2G18410.2	protein_coding	3	0	0	0	0	0
Chr2	AT2G18420	sar1	GASA11	AT2G18420.1	protein_coding	1	0	0	0	0	0
Chr2	AT2G18460	sar1	LCV3	AT2G18460.1	protein_coding	0	0	1	0	0	0
Chr2	AT2G18465	sar1	AT2G18465	AT2G18465.1	protein_coding	2	0	0	0	0	0
Chr2	AT2G18470	sar1	PERK4	AT2G18470.1	protein_coding	1	0	0	0	0	0
Chr2	AT2G18480	sar1	PLT3	AT2G18480.1	protein_coding	3	0	0	0	0	0
Chr2	AT2G18490	sar1	AT2G18490	AT2G18490.1	protein_coding	3	0	0	0	0	0
Chr2	AT2G18500	sar1	OFP7	AT2G18500.1	protein_coding	1	0	0	0	0	0
Chr2	AT2G18530	sar1	AT2G18530	AT2G18530.1	protein_coding	2	0	0	0	0	0
Chr2	AT2G18540	sar1	AT2G18540	AT2G18540.1	protein_coding	2	0	0	0	0	0
Chr2	AT2G18560	sar1	AT2G18560	AT2G18560.1	protein_coding	2	0	0	0	0	0
Chr2	AT2G18590	sar1	AT2G18590	AT2G18590.1	protein_coding	1	0	0	0	0	0
Chr2	AT2G18620	sar1	AT2G18620	AT2G18620.1	protein_coding	2	0	0	0	0	0
Chr2	AT2G18680	sar1	AT2G18680	AT2G18680.1	protein_coding	1	0	0	0	0	0
Chr2	AT2G18700	sar1	TPS11	AT2G18700.1	protein_coding	7	0	0	0	1	0
Chr2	AT2G18710	sar1	SCY1	AT2G18710.1	protein_coding	3	0	0	0	0	0
Chr2	AT2G18720	sar1	AT2G18720	AT2G18720.1	protein_coding	3	0	0	0	0	0
Chr2	AT2G18730	sar1	DGK3	AT2G18730.1	protein_coding	1	0	0	0	0	0
Chr2	AT2G18760	sar1	CHR8	AT2G18760.1	protein_coding	3	0	0	0	0	0
Chr2	AT2G18780	sar1	AT2G18780	AT2G18780.1	protein_coding	1	0	0	0	1	0
Chr2	AT2G18790	sar1	PHYB	AT2G18790.1	protein_coding	3	0	0	0	0	0
Chr2	AT2G18800	sar1	XTH21	AT2G18800.1	protein_coding	3	0	0	0	0	0
Chr2	AT2G18810	sar1	AT2G18810	AT2G18810.1	protein_coding	2	0	0	0	0	0
Chr2	AT2G18830	sar1	AT2G18830	AT2G18830.1	protein_coding	1	0	0	0	0	0
Chr2	AT2G18850	sar1	AT2G18850	AT2G18850.1	protein_coding	1	0	0	0	0	0
Chr2	AT2G18850	sar1	AT2G18850	AT2G18850.2	protein_coding	1	0	0	0	0	0
Chr2	AT2G18860	sar1	AT2G18860	AT2G18860.1	protein_coding	2	0	0	0	0	0
Chr2	AT2G18860	sar1	AT2G18860	AT2G18860.2	protein_coding	2	0	0	0	0	0
Chr2	AT2G18870	sar1	VEL3	AT2G18870.1	protein_coding	1	0	0	0	0	0
Chr2	AT2G18876	sar1	AT2G18876	AT2G18876.1	protein_coding	1	0	0	0	0	0
Chr2	AT2G18880	sar1	VIL3	AT2G18880.1	protein_coding	2	0	0	0	0	0
Chr2	AT2G18900	sar1	AT2G18900	AT2G18900.1	protein_coding	1	0	0	0	0	0
Chr2	AT2G18915	sar1	ADO2	AT2G18915.1	protein_coding	3	0	0	0	0	0
Chr2	AT2G18915	sar1	ADO2	AT2G18915.2	protein_coding	3	0	0	0	0	0
Chr2	AT2G18940	sar1	AT2G18940	AT2G18940.1	protein_coding	1	0	0	0	0	0
Chr2	AT2G18990	sar1	TXND9	AT2G18990.1	protein_coding	1	0	0	0	0	0
Chr2	AT2G19020	sar1	RALFL10	AT2G19020.1	protein_coding	1	0	0	0	0	0
Chr2	AT2G19045	sar1	RALFL13	AT2G19045.1	protein_coding	1	0	0	0	0	0
Chr2	AT2G19050	sar1	AT2G19050	AT2G19050.1	protein_coding	2	0	0	0	0	0
Chr2	AT2G19070	sar1	SHT	AT2G19070.1	protein_coding	1	0	0	0	0	0
Chr2	AT2G19090	sar1	AT2G19090	AT2G19090.1	protein_coding	1	0	0	0	0	0
Chr2	AT2G19110	sar1	HMA4	AT2G19110.1	protein_coding	2	0	0	0	0	0
Chr2	AT2G19120	sar1	AT2G19120	AT2G19120.1	protein_coding	3	0	0	0	0	0
Chr2	AT2G19130	sar1	AT2G19130	AT2G19130.1	protein_coding	6	0	0	0	0	0
