# Supplementary material for: Functional analysis of PHYB polymorphisms in Arabidopsis thaliana collected in Patagonia
Source: Front Plant Sci. 2022 Sep 7;13:952214. doi: 10.3389/fpls.2022.952214 (PMC9490419; doi:10.3389/fpls.2022.952214)
Supplement: SUPPLEMENTARY TABLE S7 — SNPs into the PHYB gene detected in the five samples of RNAseq of Patagonia (for more references see Kasulin et al., 2017). The table shows the SNPs in the promoter (−2,000b), 5′UTR, exons, and introns of the PHYB. The three non-synonymous polymorphisms detected in the cDNA of the PHYB correspond to M2 (I143L), M3 (V980I), and M4 (L1072V). [file Data_Sheet_2.zip › Table S7.xlsx]

## Sheet: Sheet1
	#CHROM	POS	REF	ALT	QUAL	INFO	ERR1840626_raw_trimmo_paired_bowtie2_TAIR10_sorted_rmdup_picard.bam	ERR1995207_raw_trimmo_paired_bowtie2_TAIR10_sorted_rmdup_picard.bam	ERR1995208_raw_trimmo_paired_bowtie2_TAIR10_sorted_rmdup_picard.bam	ERR1995209_raw_trimmo_paired_bowtie2_TAIR10_sorted_rmdup_picard.bam	ERR1995210_raw_trimmo_paired_bowtie2_TAIR10_sorted_rmdup_picard.bam
prom	2	8138694	T	A	851	DP=51;VDB=0.863325;SGB=6.35675;MQSB=0.517608;MQ0F=0;AC=8;AN=8;DP4=0,0,41,6;MQ=39;ANN=A|upstream_gene_variant|MODIFIER|AT2G18780|AT2G18780|transcript|AT2G18780.1|protein_coding||c.-599A>T|||||576|,A|intergenic_region|MODIFIER|AT2G18780-PHYB|AT2G18780-AT2G18790|intergenic_region|AT2G18780-AT2G18790|||n.8138694T>A||||||	./.:0,0,0	1/1:238,45,0	1/1:184,27,0	1/1:210,33,0	1/1:241,36,0
prom	2	8138861	G	A	654	DP=38;VDB=6.03508e-14;SGB=0.565276;MQSB=0.935281;MQ0F=0;AC=10;AN=10;DP4=0,0,11,19;MQ=36;ANN=A|upstream_gene_variant|MODIFIER|AT2G18780|AT2G18780|transcript|AT2G18780.1|protein_coding||c.-766C>T|||||743|,A|intergenic_region|MODIFIER|AT2G18780-PHYB|AT2G18780-AT2G18790|intergenic_region|AT2G18780-AT2G18790|||n.8138861G>A||||||	1/1:42,3,0	1/1:121,12,0	1/1:64,6,0	1/1:194,24,0	1/1:255,45,0
prom	2	8139327	T	A	999	DP=119;VDB=5.03936e-08;SGB=0.234033;MQSB=0.835666;MQ0F=0;AC=10;AN=10;DP4=0,0,47,56;MQ=41;ANN=A|upstream_gene_variant|MODIFIER|PHYB|AT2G18790|transcript|AT2G18790.1|protein_coding||c.-752T>A|||||554|,A|intergenic_region|MODIFIER|AT2G18780-PHYB|AT2G18780-AT2G18790|intergenic_region|AT2G18780-AT2G18790|||n.8139327T>A||||||	1/1:138,12,0	1/1:255,69,0	1/1:255,48,0	1/1:255,72,0	1/1:255,108,0
prom	2	8139447	A	G	797	DP=47;VDB=0.17625;SGB=0.661721;MQSB=0.578741;MQ0F=0;AC=10;AN=10;DP4=0,0,12,29;MQ=39;ANN=G|upstream_gene_variant|MODIFIER|PHYB|AT2G18790|transcript|AT2G18790.1|protein_coding||c.-632A>G|||||434|,G|intergenic_region|MODIFIER|AT2G18780-PHYB|AT2G18780-AT2G18790|intergenic_region|AT2G18780-AT2G18790|||n.8139447A>G||||||	1/1:97,9,0	1/1:255,42,0	1/1:81,9,0	1/1:131,12,0	1/1:255,51,0
prom	2	8139482	T	A	891	DP=80;VDB=0.00596656;SGB=-1.2584;RPB=1;MQB=1;MQSB=0.771308;BQB=1;MQ0F=0;AC=10;AN=10;DP4=1,0,7,56;MQ=39;ANN=A|upstream_gene_variant|MODIFIER|PHYB|AT2G18790|transcript|AT2G18790.1|protein_coding||c.-597T>A|||||399|,A|intergenic_region|MODIFIER|AT2G18780-PHYB|AT2G18780-AT2G18790|intergenic_region|AT2G18780-AT2G18790|||n.8139482T>A||||||	1/1:122,12,0	1/1:211,39,0	1/1:213,24,0	1/1:173,27,0	1/1:194,66,0
prom	2	8139877	T	G	570	DP=61;VDB=0.452307;SGB=-4.37603;RPB=0.000573694;MQB=0.985578;MQSB=0.151608;BQB=0.792609;MQ0F=0;ICB=0.724138;HOB=0.18;AC=7;AN=10;DP4=6,0,8,26;MQ=32;ANN=G|upstream_gene_variant|MODIFIER|PHYB|AT2G18790|transcript|AT2G18790.1|protein_coding||c.-202T>G|||||4|,G|intergenic_region|MODIFIER|AT2G18780-PHYB|AT2G18780-AT2G18790|intergenic_region|AT2G18780-AT2G18790|||n.8139877T>G||||||	1/1:103,9,0	0/1:125,0,29	0/1:62,0,12	0/1:169,0,21	1/1:156,12,0
5´UTR	2	8140017	C	T	848	DP=45;VDB=0.20768;SGB=-2.31155;MQSB=0.810649;MQ0F=0;AC=10;AN=10;DP4=0,0,18,21;MQ=32;ANN=T|5_prime_UTR_variant|MODIFIER|PHYB|AT2G18790|transcript|AT2G18790.1|protein_coding|1/4|c.-62C>T|||||62|	1/1:43,6,0	1/1:140,12,0	1/1:198,30,0	1/1:234,33,0	1/1:255,36,0
5´UTR	2	8140037	A	G	814	DP=55;VDB=0.407067;SGB=-1.31911;MQSB=0.0951046;MQ0F=0;AC=10;AN=10;DP4=0,0,21,18;MQ=34;ANN=G|5_prime_UTR_variant|MODIFIER|PHYB|AT2G18790|transcript|AT2G18790.1|protein_coding|1/4|c.-42A>G|||||42|	1/1:43,6,0	1/1:200,24,0	1/1:151,21,0	1/1:187,21,0	1/1:255,45,0
syn	2	8140120	T	A	44.5883	DP=30;VDB=0.00120872;SGB=0.126504;RPB=1;MQB=1;MQSB=1;BQB=1;MQ0F=0;ICB=0.128205;HOB=0.0555556;AC=5;AN=6;DP4=0,1,6,0;MQ=30;ANN=A|synonymous_variant|LOW|PHYB|AT2G18790|transcript|AT2G18790.1|protein_coding|1/4|c.42T>A|p.Gly14Gly|240/3996|42/3519|14/1172||	./.:0,0,0	1/1:27,6,0	1/1:37,9,0	./.:0,0,0	0/1:13,0,17
nonsyn	2	8140505	A	C	999	DP=112;VDB=0.0145115;SGB=-1.45511;RPB=8.94634e-05;MQB=0.994191;MQSB=0.962209;BQB=0.679565;MQ0F=0;AC=10;AN=10;DP4=0,7,56,25;MQ=41;ANN=C|missense_variant|MODERATE|PHYB|AT2G18790|transcript|AT2G18790.1|protein_coding|1/4|c.427A>C|p.Ile143Leu|625/3996|427/3519|143/1172||	1/1:42,3,0	1/1:255,0,7	1/1:255,0,5	1/1:255,21,0	1/1:251,15,0
syn	2	8141434	T	C	999	DP=90;VDB=0.00590672;SGB=0.546681;MQSB=0.992831;MQ0F=0;AC=10;AN=10;DP4=0,0,57,19;MQ=41;ANN=C|synonymous_variant|LOW|PHYB|AT2G18790|transcript|AT2G18790.1|protein_coding|1/4|c.1356T>C|p.Cys452Cys|1554/3996|1356/3519|452/1172||	1/1:109,9,0	1/1:255,39,0	1/1:201,27,0	1/1:255,72,0	1/1:255,81,0
intron	2	8142276	G	A	993	DP=95;VDB=0.339867;SGB=21.5766;MQSB=0.852872;MQ0F=0;AC=8;AN=8;DP4=0,0,54,36;MQ=41;ANN=A|intron_variant|MODIFIER|PHYB|AT2G18790|transcript|AT2G18790.1|protein_coding|1/3|c.2164+34G>A||||||	./.:0,0,0	1/1:255,45,0	1/1:250,30,0	1/1:255,93,0	1/1:255,102,0
syn	2	8143031	C	G	999	DP=79;VDB=0.934906;SGB=-2.60174;MQSB=0.0052354;MQ0F=0;AC=10;AN=10;DP4=0,0,60,12;MQ=40;ANN=G|synonymous_variant|LOW|PHYB|AT2G18790|transcript|AT2G18790.1|protein_coding|2/4|c.2865C>G|p.Ala955Ala|3063/3996|2865/3519|955/1172||	1/1:112,12,0	1/1:255,48,0	1/1:220,36,0	1/1:255,54,0	1/1:255,66,0
nonsyn	2	8143104	G	A	999	DP=63;VDB=0.31016;SGB=-1.30312;MQSB=0.0802279;MQ0F=0;AC=10;AN=10;DP4=0,0,10,46;MQ=40;ANN=A|missense_variant|MODERATE|PHYB|AT2G18790|transcript|AT2G18790.1|protein_coding|2/4|c.2938G>A|p.Val980Ile|3136/3996|2938/3519|980/1172||	1/1:81,6,0	1/1:248,36,0	1/1:241,30,0	1/1:252,36,0	1/1:255,60,0
nonsyn	2	8143470	C	G	999	DP=62;VDB=0.998365;SGB=-1.64209;MQSB=0.0082727;MQ0F=0;AC=10;AN=10;DP4=0,0,42,16;MQ=38;ANN=G|missense_variant|MODERATE|PHYB|AT2G18790|transcript|AT2G18790.1|protein_coding|3/4|c.3214C>G|p.Leu1072Val|3412/3996|3214/3519|1072/1172||	1/1:63,6,0	1/1:255,60,0	1/1:233,33,0	1/1:255,36,0	1/1:255,39,0
syn	2	8143499	C	T	986	DP=79;VDB=0.00098389;SGB=-1.91105;MQSB=0.433407;MQ0F=0;AC=10;AN=10;DP4=0,0,68,7;MQ=39;ANN=T|synonymous_variant|LOW|PHYB|AT2G18790|transcript|AT2G18790.1|protein_coding|3/4|c.3243C>T|p.Ala1081Ala|3441/3996|3243/3519|1081/1172||	1/1:43,6,0	1/1:253,72,0	1/1:202,42,0	1/1:255,42,0	1/1:255,63,0
intron	2	8143592	C	T	999	DP=78;VDB=2.50377e-06;SGB=2.17133;MQSB=0.959589;MQ0F=0;AC=10;AN=10;DP4=0,0,66,8;MQ=41;ANN=T|intron_variant|MODIFIER|PHYB|AT2G18790|transcript|AT2G18790.1|protein_coding|3/3|c.3263+73C>T||||||	1/1:162,15,0	1/1:190,30,0	1/1:200,24,0	1/1:246,63,0	1/1:255,90,0
intron	2	8143752	T	C	999	DP=117;VDB=0.641989;SGB=0.723681;MQSB=0.995504;MQ0F=0;AC=10;AN=10;DP4=0,0,4,107;MQ=41;ANN=C|intron_variant|MODIFIER|PHYB|AT2G18790|transcript|AT2G18790.1|protein_coding|3/3|c.3264-144T>C||||||	1/1:121,12,0	1/1:221,84,0	1/1:210,45,0	1/1:220,75,0	1/1:255,117,0
